# Supplementary material for: Role of Dietary Factors on DNA Methylation Levels of TNF-Alpha Gene and Proteome Profiles in Obese Men
Source: Nutrients. 2024 Mar 18;16(6):877. doi: 10.3390/nu16060877 (PMC10975841; doi:10.3390/nu16060877)
Supplement: Supplementary file 1 [file nutrients-16-00877-s001.zip]

Archive with 1 entries (1 files):
- Supplemetary Table S1..xlsx
