# Supplementary material for: Role of Dietary Factors on DNA Methylation Levels of TNF-Alpha Gene and Proteome Profiles in Obese Men
Source: Nutrients. 2024 Mar 18;16(6):877. doi: 10.3390/nu16060877 (PMC10975841; doi:10.3390/nu16060877)
Supplement: Supplementary file 1 [file nutrients-16-00877-s001.zip › Supplemetary Table S1..xlsx]

## Sheet: Sheet1
Protein ID	Protein names	Gene Names	Gene Ontology (biological process)	log2(FC)	p-value
U5U6J5	Intercellular adhesion molecule 4 isoform 3 antigen LWb	ICAM4	cell adhesion [GO:0007155]	2.7114	0.0021758
B7Z339	Phosphatase and actin regulator			2.5603	0.0009962
Q8NEZ4	Histone-lysine N-methyltransferase 2C (Lysine N-methyltransferase 2C) (EC 2.1.1.364) (Homologous to ALR protein) (Myeloid/lymphoid or mixed-lineage leukemia protein 3)	KMT2C HALR KIAA1506 MLL3	methylation [GO:0032259]; positive regulation of transcription by RNA polymerase II [GO:0045944]; response to electrical stimulus [GO:0051602]	2.5384	0.00029406
Q96RT7	Gamma-tubulin complex component 6 (GCP-6)	TUBGCP6 GCP6 KIAA1669	cytoplasmic microtubule organization [GO:0031122]; meiotic cell cycle [GO:0051321]; microtubule nucleation [GO:0007020]; mitotic cell cycle [GO:0000278]; spindle assembly [GO:0051225]	2.5305	0.00027722
Q9BXL7	Caspase recruitment domain-containing protein 11 (CARD-containing MAGUK protein 1) (Carma 1)	CARD11 CARMA1	B cell differentiation [GO:0030183]; B cell proliferation [GO:0042100]; canonical NF-kappaB signal transduction [GO:0007249]; CD4-positive, alpha-beta T cell proliferation [GO:0035739]; homeostasis of number of cells [GO:0048872]; positive regulation of B cell proliferation [GO:0030890]; positive regulation of canonical NF-kappaB signal transduction [GO:0043123]; positive regulation of CD4-positi…	2.5231	0.00022212
K7EML2	RNA binding motif protein 42	RBM42		2.5218	0.00023742
B1APH4	Putative zinc finger protein 487 (KRAB domain only protein 1)	ZNF487 KRBO1 ZNF487P	negative regulation of transcription by RNA polymerase II [GO:0000122]	2.5001	0.00014554
A0A1C7CYW9	Tubulin tyrosine ligase like 8	TTLL8	cilium assembly [GO:0060271]; flagellated sperm motility [GO:0030317]; protein modification process [GO:0036211]	2.4995	0.00017756
F8WDP7	Cyclin dependent kinase 15	CDK15		2.4959	0.00021668
Q96M60	Protein FAM227B	FAM227B C15orf33		2.4922	0.00018458
D6W5J0				2.4883	0.00015525
A0A384P5S9	Epididymis secretory sperm binding protein		actin filament capping [GO:0051693]	2.4818	0.00011536
Q4AC94	C2 domain-containing protein 3	C2CD3	brain development [GO:0007420]; centriole elongation [GO:0061511]; cilium assembly [GO:0060271]; embryonic digit morphogenesis [GO:0042733]; heart looping [GO:0001947]; in utero embryonic development [GO:0001701]; neural plate axis specification [GO:0021997]; neural tube development [GO:0021915]; non-motile cilium assembly [GO:1905515]; protein localization to centrosome [GO:0071539]; protein pro…	2.4817	0.00014814
Q53SE4	Diacylglycerol kinase (DAG kinase) (EC 2.7.1.107)	DGKD	glycerolipid metabolic process [GO:0046486]; phosphorylation [GO:0016310]; platelet activation [GO:0030168]; protein kinase C-activating G protein-coupled receptor signaling pathway [GO:0007205]	2.4627	6.83e-05
Q6ZS81	WD repeat- and FYVE domain-containing protein 4	WDFY4 C10orf64 KIAA1607	antigen processing and presentation [GO:0019882]; autophagy [GO:0006914]; CD8-positive, alpha-beta T cell activation [GO:0036037]; cellular response to virus [GO:0098586]	2.4528	0.00063707
H0Y4X3	RNA binding motif protein 39	RBM39	mRNA processing [GO:0006397]	2.4417	3.95e-05
Q96SK3	Zinc finger protein 607	ZNF607	regulation of transcription by RNA polymerase II [GO:0006357]	2.4341	4.22e-05
A2RRD8	Zinc finger protein 320	ZNF320	regulation of transcription by RNA polymerase II [GO:0006357]	2.4315	3.56e-05
F8W717	EMAP like 1	EML1		2.4315	3.8e-05
A0A1C7CYX1	Mitotic deacetylase associated SANT domain protein	MIDEAS		2.43	2.31e-05
P16471	Prolactin receptor (PRL-R)	PRLR	activation of Janus kinase activity [GO:0042976]; activation of transmembrane receptor protein tyrosine kinase activity [GO:0007171]; cellular response to granulocyte macrophage colony-stimulating factor stimulus [GO:0097011]; cytokine-mediated signaling pathway [GO:0019221]; embryo implantation [GO:0007566]; lactation [GO:0007595]; mammary gland alveolus development [GO:0060749]; mammary gland e…	2.4297	2.29e-05
Q96SL4	Glutathione peroxidase 7 (GPx-7) (GSHPx-7) (EC 1.11.1.9) (CL683)	GPX7 GPX6 UNQ469/PRO828	cellular response to oxidative stress [GO:0034599]	2.4233	1.87e-05
Q8NEP7	Kelch domain-containing protein 9 (Kelch/ankyrin repeat-containing cyclin A1-interacting protein)	KLHDC9 KARCA1		2.4213	9.44e-05
A0A0F7L0Q8	RNA-binding protein FXR1	FXR1	muscle organ development [GO:0007517]; regulation of translation [GO:0006417]; spermatogenesis [GO:0007283]	2.4198	2.59e-05
Q8IX01	SURP and G-patch domain-containing protein 2 (Arginine/serine-rich-splicing factor 14) (Splicing factor, arginine/serine-rich 14)	SUGP2 KIAA0365 SFRS14	mRNA processing [GO:0006397]; RNA splicing [GO:0008380]	2.4119	1.41e-05
Q12986	Transcriptional repressor NF-X1 (EC 2.3.2.-) (Nuclear transcription factor, X box-binding protein 1)	NFX1 NFX2	inflammatory response [GO:0006954]; negative regulation of MHC class II biosynthetic process [GO:0045347]; negative regulation of transcription by RNA polymerase II [GO:0000122]; protein autoubiquitination [GO:0051865]; protein ubiquitination [GO:0016567]; transcription by RNA polymerase II [GO:0006366]	2.4111	4.69e-05
Q6V0I7	Protocadherin Fat 4 (hFat4) (Cadherin family member 14) (FAT tumor suppressor homolog 4) (Fat-like cadherin protein FAT-J)	FAT4 CDHF14 FATJ Nbla00548	cell-cell adhesion [GO:0098609]; cerebral cortex development [GO:0021987]; heterophilic cell-cell adhesion via plasma membrane cell adhesion molecules [GO:0007157]; hippo signaling [GO:0035329]; homophilic cell adhesion via plasma membrane adhesion molecules [GO:0007156]; neurogenesis [GO:0022008]	2.4076	0.00011885
Q5H9R4	Armadillo repeat-containing X-linked protein 4	ARMCX4		2.407	1.09e-05
Q96IC2	RNA exonuclease 5 (EC 3.1.-.-) (Exonuclease NEF-sp)	REXO5 44M2.3		2.4008	1.2e-05
B2RDH5	Exocyst complex component		intracellular protein transport [GO:0006886]; vesicle tethering involved in exocytosis [GO:0090522]	2.4006	5.35e-05
A0A096LNH6	Dedicator of cytokinesis 1	DOCK1	cell migration [GO:0016477]; hematopoietic progenitor cell differentiation [GO:0002244]; small GTPase mediated signal transduction [GO:0007264]	2.3997	5.55e-05
B9A6J3	RUN and TBC1 domain-containing protein 1	RUTBC1		2.398	3.21e-05
Q7Z5M8	Protein ABHD12B (EC 3.-.-.-) (Abhydrolase domain-containing protein 12B) (Alpha/beta hydrolase domain-containing protein 12B)	ABHD12B C14orf29	monoacylglycerol catabolic process [GO:0052651]; phosphatidylserine catabolic process [GO:0006660]	2.3973	6.14e-06
B7Z425	Syntaxin 4A (Placental), isoform CRA_a (cDNA FLJ57517, highly similar to Syntaxin-4)	STX4A hCG_21149	intracellular protein transport [GO:0006886]; vesicle-mediated transport [GO:0016192]	2.3969	2.74e-05
J3QQW9	SUZ12 polycomb repressive complex 2 subunit	SUZ12	chromatin remodeling [GO:0006338]	2.3909	2.18e-05
Q6UWF8	VSSW1971	UNQ1971		2.389	1.6e-05
A0A024R3N9				2.3889	6.05e-06
M0R3E8				2.388	1.04e-05
A0A384NPH0	Epididymis secretory sperm binding protein			2.3833	5.5e-06
A0A5C2GGN2	IGH + IGL c579_light_IGKV1-5_IGKJ1			2.3755	2.78e-06
A0A5C2GDT9	IGH + IGL c177_heavy_IGHV1-18_IGHD4-17_IGHJ4			2.375	1.55e-06
H0YBK9	DENN domain containing 3	DENND3		2.3739	2.26e-06
Q99501	GAS2-like protein 1 (GAS2-related protein on chromosome 22) (Growth arrest-specific protein 2-like 1)	GAS2L1 GAR22	actin crosslink formation [GO:0051764]; cellular response to starvation [GO:0009267]; cellular response to thyroid hormone stimulus [GO:0097067]; microtubule bundle formation [GO:0001578]; negative regulation of cell growth [GO:0030308]; negative regulation of erythrocyte differentiation [GO:0045647]; negative regulation of gene expression [GO:0010629]; negative regulation of microtubule depolyme…	2.3713	1.17e-05
P17019	Zinc finger protein 708 (Zinc finger protein 15) (Zinc finger protein 15-like 1) (Zinc finger protein KOX8)	ZNF708 KOX8 ZNF15 ZNF15L1	regulation of DNA-templated transcription [GO:0006355]	2.3698	1.75e-06
Q5MAI5	Cyclin-dependent kinase-like 4 (EC 2.7.11.22)	CDKL4	phosphorylation [GO:0016310]	2.3691	9.63e-07
Q6PKB2	Kinesin-like protein	KIF4A	microtubule-based movement [GO:0007018]	2.3689	1.58e-06
J3KP02	Leucine, glutamate and lysine rich 1	LEKR1		2.3676	9.85e-07
C9J069	Apical junction component 1 homolog	AJM1 C9orf172	cell-cell junction organization [GO:0045216]	2.3668	8.22e-07
F8VR42	Coiled-coil domain containing 65	CCDC65	axonemal dynein complex assembly [GO:0070286]	2.3662	1.15e-06
A0A2R8YEM3	Ribosomal protein L15	RPL15	translation [GO:0006412]	2.3636	2.2e-06
Q9P0K0	Lysine-specific demethylase (EC 1.14.11.65)			2.3633	5.79e-07
H0Y3H2	ATP binding cassette subfamily A member 3	ABCA3	lipid transport [GO:0006869]	2.3578	4.09e-06
Q13581	KR-ZNF2	kr-znf2		2.3572	3.57e-06
A0A0U1RQK4	ADP-ribosylhydrolase like 1	ADPRHL1		2.3571	2.29e-06
Q86YA3	Protein ZGRF1 (GRF-type zinc finger domain-containing protein 1)	ZGRF1 C4orf21	double-strand break repair [GO:0006302]	2.3564	9.9e-07
Q9BXI3	Cytosolic 5'-nucleotidase 1A (cN1A) (EC 3.1.3.5) (EC 3.1.3.89) (EC 3.1.3.99) (5'-deoxynucleotidase) (Cytosolic 5'-nucleotidase IA) (cN-I) (cN-IA)	NT5C1A	adenosine metabolic process [GO:0046085]; allantoin metabolic process [GO:0000255]; AMP catabolic process [GO:0006196]; dAMP catabolic process [GO:0046059]; dGMP catabolic process [GO:0046055]; IMP catabolic process [GO:0006204]; nucleoside metabolic process [GO:0009116]	2.3561	5.42e-07
V5NXT8	MHC class I antigen	HLA-C		2.3555	2.88e-07
C9JVN9	L-2-hydroxyglutarate dehydrogenase	L2HGDH		2.3552	6.84e-07
Q9NVF7	F-box only protein 28	FBXO28 CENP-30 KIAA0483		2.3551	2.42e-07
L8E6S8	Alternative protein PC	PC		2.3538	2.14e-06
Q9BXF9	Tektin-3	TEKT3	cilium assembly [GO:0060271]; cilium movement involved in cell motility [GO:0060294]; flagellated sperm motility [GO:0030317]; regulation of brood size [GO:0060378]	2.3534	3.72e-07
A0A2R8Y5J4	Gasdermin-C	GSDMC	programmed cell death [GO:0012501]	2.3532	7.33e-07
A0A180H5S5	MHC class II antigen	HLA-DRB5	antigen processing and presentation [GO:0019882]; immune response [GO:0006955]	2.3526	3.49e-07
O95359	Transforming acidic coiled-coil-containing protein 2 (Anti-Zuai-1) (AZU-1)	TACC2	cell population proliferation [GO:0008283]; cerebral cortex development [GO:0021987]; microtubule cytoskeleton organization [GO:0000226]; mitotic spindle organization [GO:0007052]	2.3511	2.13e-06
Q969H0	F-box/WD repeat-containing protein 7 (Archipelago homolog) (hAgo) (F-box and WD-40 domain-containing protein 7) (F-box protein FBX30) (SEL-10) (hCdc4)	FBXW7 FBW7 FBX30 SEL10	cellular response to UV [GO:0034644]; DNA damage response [GO:0006974]; DNA repair [GO:0006281]; lipid homeostasis [GO:0055088]; lung development [GO:0030324]; negative regulation of gene expression [GO:0010629]; negative regulation of hepatocyte proliferation [GO:2000346]; negative regulation of Notch signaling pathway [GO:0045746]; negative regulation of osteoclast development [GO:2001205]; neg…	2.3505	1.3e-06
Q53FZ9	Fas-activated serine/threonine kinase isoform 1 variant		phosphorylation [GO:0016310]; regulation of mitochondrial mRNA stability [GO:0044528]	2.3502	1.28e-07
H3BMH3	WD repeat domain 59	WDR59		2.3501	1.52e-07
A0A0C4DGU5	Nucleolar protein 16	NOP16		2.3497	1.22e-07
Q53QZ3	Rho GTPase-activating protein 15 (ArhGAP15) (Rho-type GTPase-activating protein 15)	ARHGAP15 BM-024 BM-030 BM-046	regulation of cell shape [GO:0008360]; regulation of small GTPase mediated signal transduction [GO:0051056]; signal transduction [GO:0007165]	2.3485	1.1e-07
D3DWB6				2.3478	1.22e-07
P25774	Cathepsin S (EC 3.4.22.27)	CTSS	adaptive immune response [GO:0002250]; antigen processing and presentation [GO:0019882]; antigen processing and presentation of exogenous peptide antigen via MHC class II [GO:0019886]; antigen processing and presentation of peptide antigen [GO:0048002]; basement membrane disassembly [GO:0034769]; cellular response to thyroid hormone stimulus [GO:0097067]; collagen catabolic process [GO:0030574]; …	2.3477	1.49e-07
Q96Q15	Serine/threonine-protein kinase SMG1 (SMG-1) (hSMG-1) (EC 2.7.11.1) (Lambda/iota protein kinase C-interacting protein) (Lambda-interacting protein) (Nonsense mediated mRNA decay-associated PI3K-related kinase SMG1)	SMG1 ATX KIAA0421 LIP	DNA damage response [GO:0006974]; DNA repair [GO:0006281]; mRNA export from nucleus [GO:0006406]; nuclear-transcribed mRNA catabolic process, nonsense-mediated decay [GO:0000184]; peptidyl-serine phosphorylation [GO:0018105]; phosphatidylinositol phosphate biosynthetic process [GO:0046854]; protein autophosphorylation [GO:0046777]; regulation of telomere maintenance [GO:0032204]	2.3476	8.83e-08
C9JT45	Asparagine synthetase (glutamine-hydrolyzing)	ASNS	glutamine metabolic process [GO:0006541]	2.3476	5.46e-07
Q5VTB9	E3 ubiquitin-protein ligase RNF220 (EC 2.3.2.27) (RING finger protein 220) (RING-type E3 ubiquitin transferase RNF220)	RNF220 C1orf164	dorsal/ventral neural tube patterning [GO:0021904]; noradrenergic neuron development [GO:0003358]; positive regulation of canonical Wnt signaling pathway [GO:0090263]; positive regulation of DNA-binding transcription factor activity [GO:0051091]; protein autoubiquitination [GO:0051865]; protein monoubiquitination [GO:0006513]; protein ubiquitination [GO:0016567]; regulation of transcription regul…	2.3474	9.38e-08
O75570	Peptide chain release factor 1, mitochondrial (MRF-1) (MtRF-1)	MTRF1	mitochondrial translational termination [GO:0070126]	2.3469	3.44e-07
F8W651	Coatomer subunit zeta	COPZ1	protein transport [GO:0015031]; retrograde vesicle-mediated transport, Golgi to endoplasmic reticulum [GO:0006890]	2.3464	1.24e-07
X6RFN3	RING-type E3 ubiquitin transferase (EC 2.3.2.27)	RNF2	protein ubiquitination [GO:0016567]	2.3462	4.51e-07
Q8N9Y4	Protein FAM181A	FAM181A C14orf152 HSD-31 HSD31		2.3452	1.16e-07
Q59G43	Polypyrimidine tract binding protein 2 variant			2.3448	1.34e-07
P50747	Biotin--protein ligase (EC 6.3.4.-) (Biotin apo-protein ligase) [Includes: Biotin--[methylmalonyl-CoA-carboxytransferase] ligase (EC 6.3.4.9); Biotin--[propionyl-CoA-carboxylase [ATP-hydrolyzing]] ligase (EC 6.3.4.10) (Holocarboxylase synthetase) (HCS); Biotin--[methylcrotonoyl-CoA-carboxylase] ligase (EC 6.3.4.11); Biotin--[acetyl-CoA-carboxylase] ligase (EC 6.3.4.15)]	HLCS	biotin metabolic process [GO:0006768]; post-translational protein modification [GO:0043687]; response to biotin [GO:0070781]	2.3448	2.96e-07
Q71V08	Ah receptor-interacting protein			2.3445	5.6e-08
E7EMV7	TNFAIP3 interacting protein 1	TNIP1		2.3445	1.93e-07
Q8TEQ0	Sorting nexin-29 (RUN domain-containing protein 2A)	SNX29 RUNDC2A		2.3441	4.97e-08
Q9BTC0	Death-inducer obliterator 1 (DIO-1) (hDido1) (Death-associated transcription factor 1) (DATF-1)	DIDO1 C20orf158 DATF1 KIAA0333	apoptotic signaling pathway [GO:0097190]; DNA-templated transcription [GO:0006351]	2.344	4.11e-07
Q9BUM6	COL6A2 protein (Collagen, type VI, alpha 2)			2.3435	8.78e-08
H7C413	BRCA1/BRCA2-containing complex subunit 3	BRCC3		2.3434	5.35e-08
A0A1B0GUZ7	EFR3 homolog A	EFR3A		2.3434	1.83e-07
Q13393	Phospholipase D1 (PLD 1) (hPLD1) (EC 3.1.4.4) (Choline phosphatase 1) (Phosphatidylcholine-hydrolyzing phospholipase D1)	PLD1	cellular response to nutrient [GO:0031670]; chemotaxis [GO:0006935]; phosphatidic acid biosynthetic process [GO:0006654]; phospholipid catabolic process [GO:0009395]; positive regulation of translation [GO:0045727]; Ras protein signal transduction [GO:0007265]; regulation of microvillus assembly [GO:0032534]; regulation of synaptic vesicle cycle [GO:0098693]; regulation of vesicle-mediated transp…	2.3433	4.96e-07
B0QY91	MICAL like 1	MICALL1		2.3421	5.15e-07
H7BZ58	Abhydrolase domain containing 11	ABHD11		2.3418	4.23e-08
A0A075B6Q3				2.3415	3.75e-08
O75131	Copine-3 (Copine III)	CPNE3 CPN3 KIAA0636	cellular response to calcium ion [GO:0071277]; cellular response to growth factor stimulus [GO:0071363]; ERBB2 signaling pathway [GO:0038128]; positive regulation of cell migration [GO:0030335]	2.3408	4.66e-08
M0R2S2	Epidermal growth factor receptor pathway substrate 15 like 1	EPS15L1		2.3407	3.23e-08
H3BUJ3	PR/SET domain 7	PRDM7		2.3395	1.96e-08
U3KQF5	N-terminal EF-hand calcium binding protein 3	NECAB3		2.3394	1.91e-08
Q8N443	RIB43A-like with coiled-coils protein 1	RIBC1		2.339	1.78e-08
Q12797	Aspartyl/asparaginyl beta-hydroxylase (EC 1.14.11.16) (Aspartate beta-hydroxylase) (ASP beta-hydroxylase) (Peptide-aspartate beta-dioxygenase)	ASPH BAH	activation of cysteine-type endopeptidase activity [GO:0097202]; activation of store-operated calcium channel activity [GO:0032237]; calcium ion homeostasis [GO:0055074]; calcium ion transmembrane transport [GO:0070588]; cell population proliferation [GO:0008283]; cellular response to calcium ion [GO:0071277]; detection of calcium ion [GO:0005513]; face morphogenesis [GO:0060325]; limb morphogene…	2.3388	2.09e-08
Q9NWT6	Hypoxia-inducible factor 1-alpha inhibitor (EC 1.14.11.30) (EC 1.14.11.n4) (Factor inhibiting HIF-1) (FIH-1) (Hypoxia-inducible factor asparagine hydroxylase)	HIF1AN FIH1	negative regulation of DNA-binding transcription factor activity [GO:0043433]; negative regulation of Notch signaling pathway [GO:0045746]; positive regulation of myoblast differentiation [GO:0045663]; positive regulation of vasculogenesis [GO:2001214]	2.3386	4.14e-08
M0R275	AKT serine/threonine kinase 2	AKT2		2.3383	2.51e-08
D3DSP9				2.3382	1.44e-08
A0A0S2Z592	CDK5 regulatory subunit associated protein 1 isoform 1	CDK5RAP1		2.3379	3.37e-08
A6NLW8	Double homeobox protein A	DUXA	regulation of transcription by RNA polymerase II [GO:0006357]	2.3376	2.59e-08
Q9P2F9	Zinc finger protein 319	ZNF319 KIAA1388	regulation of transcription by RNA polymerase II [GO:0006357]	2.3376	1.5e-07
Q9HCI7	E3 ubiquitin-protein ligase MSL2 (EC 2.3.2.-) (E3 ubiquitin-protein transferase MSL2) (Male-specific lethal 2-like 1) (MSL2-like 1) (Male-specific lethal-2 homolog) (MSL-2) (Male-specific lethal-2 homolog 1) (RING finger protein 184)	MSL2 KIAA1585 MSL2L1 RNF184	positive regulation of DNA-templated transcription [GO:0045893]; protein ubiquitination [GO:0016567]; regulation of dosage compensation by inactivation of X chromosome [GO:1900095]	2.3368	5.19e-08
H0YA12				2.3365	2.17e-08
P15169	Carboxypeptidase N catalytic chain (CPN) (EC 3.4.17.3) (Anaphylatoxin inactivator) (Arginine carboxypeptidase) (Carboxypeptidase N polypeptide 1) (Carboxypeptidase N small subunit) (Kininase-1) (Lysine carboxypeptidase) (Plasma carboxypeptidase B) (Serum carboxypeptidase N) (SCPN)	CPN1 ACBP	bradykinin catabolic process [GO:0010815]; peptide metabolic process [GO:0006518]; protein catabolic process [GO:0030163]; protein processing [GO:0016485]; response to glucocorticoid [GO:0051384]	2.3342	6.57e-08
Q59H08	hexokinase (EC 2.7.1.1)		glycolytic process [GO:0006096]; hexose metabolic process [GO:0019318]; intracellular glucose homeostasis [GO:0001678]	2.3341	5.13e-08
Q8WU17	E3 ubiquitin-protein ligase RNF139 (EC 2.3.2.27) (RING finger protein 139) (RING-type E3 ubiquitin transferase RNF139) (Translocation in renal carcinoma on chromosome 8 protein)	RNF139 TRC8	ERAD pathway [GO:0036503]; negative regulation of cell population proliferation [GO:0008285]; negative regulation of translation [GO:0017148]; positive regulation of ubiquitin-dependent protein catabolic process [GO:2000060]; protein destabilization [GO:0031648]; protein ubiquitination [GO:0016567]; regulation of ER to Golgi vesicle-mediated transport [GO:0060628]; regulation of protein processin…	2.3336	1.03e-08
E9PLL0	Multivesicular body subunit 12A	MVB12A		2.3327	2.05e-08
O95036	Similar to 60S ribosomal protein L7; similar to P18124 (PID:d133021)	WUGSC:H_RG054D04.1	maturation of LSU-rRNA from tricistronic rRNA transcript (SSU-rRNA, 5.8S rRNA, LSU-rRNA) [GO:0000463]	2.3327	3.22e-08
Q9Y2U9	Kelch domain-containing protein 2 (Hepatocellular carcinoma-associated antigen 33) (Host cell factor homolog LCP) (Host cell factor-like protein 1) (HCLP-1)	KLHDC2 HCA33	proteasome-mediated ubiquitin-dependent protein catabolic process [GO:0043161]; protein ubiquitination [GO:0016567]; ubiquitin-dependent protein catabolic process via the C-end degron rule pathway [GO:0140627]	2.3315	2.09e-09
P82675	Small ribosomal subunit protein uS5m (28S ribosomal protein S5, mitochondrial) (MRP-S5) (S5mt)	MRPS5	mitochondrial translation [GO:0032543]; translation [GO:0006412]	2.3313	1.99e-09
E9PL01	Signal peptidase complex subunit 2	SPCS2	signal peptide processing [GO:0006465]	2.3313	3.97e-09
A0A4W8ZXM2	Immunoglobulin heavy variable 3-72	IGHV3-72		2.3306	3.43e-09
Q5VYK3	Proteasome adapter and scaffold protein ECM29 (Ecm29 proteasome adapter and scaffold) (Proteasome-associated protein ECM29 homolog)	ECPAS ECM29 KIAA0368	proteasome assembly [GO:0043248]; ubiquitin-dependent ERAD pathway [GO:0030433]	2.3306	1.79e-08
Q9BQA5	Histone H4 transcription factor (Histone nuclear factor P) (HiNF-P) (MBD2-interacting zinc finger protein) (Methyl-CpG-binding protein 2-interacting zinc finger protein)	HINFP MIZF ZNF743	anatomical structure development [GO:0048856]; DNA damage checkpoint signaling [GO:0000077]; DNA repair [GO:0006281]; DNA-templated transcription [GO:0006351]; establishment of protein localization [GO:0045184]; G1/S transition of mitotic cell cycle [GO:0000082]; in utero embryonic development [GO:0001701]; myoblast differentiation [GO:0045445]; negative regulation of DNA-templated transcription …	2.3304	1.13e-09
I3L3J8	Sodium/potassium-transporting ATPase subunit beta	ATP1B2	potassium ion transport [GO:0006813]; sodium ion transport [GO:0006814]	2.3299	3.32e-09
T2B5D4	CMyc splice variant			2.3298	3.56e-09
K7EQ42	Laminin subunit alpha 3	LAMA3		2.328	2.54e-09
P08311	Cathepsin G (CG) (EC 3.4.21.20) [Cleaved into: Cathepsin G, C-terminal truncated form]	CTSG	angiotensin maturation [GO:0002003]; antibacterial humoral response [GO:0019731]; biofilm matrix disassembly [GO:0098786]; cellular response to lipopolysaccharide [GO:0071222]; cytokine-mediated signaling pathway [GO:0019221]; defense response to fungus [GO:0050832]; defense response to Gram-negative bacterium [GO:0050829]; defense response to Gram-positive bacterium [GO:0050830]; extracellular m…	2.3252	3.34e-11
Q5SYB0	FERM and PDZ domain-containing protein 1 (FERM domain-containing protein 2)	FRMPD1 FRMD2 KIAA0967	establishment of protein localization to membrane [GO:0090150]; regulation of G protein-coupled receptor signaling pathway [GO:0008277]	1.7061	0.016864
Q8TAR2	Exocyst complex component Sec8	EXOC4	Golgi to plasma membrane transport [GO:0006893]; protein targeting to membrane [GO:0006612]; vesicle docking involved in exocytosis [GO:0006904]; vesicle tethering involved in exocytosis [GO:0090522]	1.6125	0.024304
H3BND4	Pyridoxal dependent decarboxylase domain containing 1 (Pyridoxal-dependent decarboxylase domain-containing protein 1)	PDXDC1	carboxylic acid metabolic process [GO:0019752]	1.5899	0.024495
O95475	Homeobox protein SIX6 (Homeodomain protein OPTX2) (Optic homeobox 2) (Sine oculis homeobox homolog 6)	SIX6 OPTX2 SIX9	animal organ morphogenesis [GO:0009887]; eye development [GO:0001654]; regulation of transcription by RNA polymerase II [GO:0006357]; visual perception [GO:0007601]	1.5286	0.030438
B7Z255	Glycogen [starch] synthase (EC 2.4.1.11)		glycogen biosynthetic process [GO:0005978]	1.493	0.034118
A1DRY3	Several ankyrin repeat protein transcript variant 2			1.4635	0.037142
O95342	Bile salt export pump (EC 7.6.2.-) (ATP-binding cassette sub-family B member 11)	ABCB11 BSEP	bile acid and bile salt transport [GO:0015721]; bile acid biosynthetic process [GO:0006699]; bile acid metabolic process [GO:0008206]; bile acid signaling pathway [GO:0038183]; canalicular bile acid transport [GO:0015722]; cholesterol homeostasis [GO:0042632]; fatty acid metabolic process [GO:0006631]; lipid homeostasis [GO:0055088]; phospholipid homeostasis [GO:0055091]; positive regulation of b…	1.4301	0.041949
Q96CK7	PIK3R2 protein	PIK3R2		1.4162	0.043453
Q7L180	HCG2009400 (SLC45A4 protein)	SLC45A4 hCG_2009400		1.4064	0.09012
Q5JB40	Selectin-like protein			1.4059	0.044689
P12259	Coagulation factor V (Activated protein C cofactor) (Proaccelerin, labile factor) [Cleaved into: Coagulation factor V heavy chain; Coagulation factor V light chain]	F5	blood circulation [GO:0008015]; blood coagulation [GO:0007596]; response to vitamin K [GO:0032571]	1.3913	0.046906
Q4G0Q4	ATP-binding cassette, sub-family B (MDR/TAP), member 4	ABCB4		1.3898	0.047169
B1AVT0	CDC like kinase 2 (Dual-specificity protein kinase CLK2)	CLK2		1.3523	0.055096
A0A1W2PNV5	Kinesin family member 12	KIF12		1.3469	0.054539
Q14690	Protein RRP5 homolog (NF-kappa-B-binding protein) (NFBP) (Programmed cell death protein 11)	PDCD11 KIAA0185	rRNA processing [GO:0006364]	1.332	0.062628
B2R9M7	Protein kinase C epsilon type (EC 2.7.11.13) (nPKC-epsilon)		cell adhesion [GO:0007155]; cell cycle [GO:0007049]; cell division [GO:0051301]; phosphorylation [GO:0016310]	1.3226	0.067625
Q9UJC3	Protein Hook homolog 1 (h-hook1) (hHK1)	HOOK1	cytoplasmic microtubule organization [GO:0031122]; cytoskeleton-dependent intracellular transport [GO:0030705]; early endosome to late endosome transport [GO:0045022]; endosome organization [GO:0007032]; endosome to lysosome transport [GO:0008333]; Golgi organization [GO:0007030]; lysosome organization [GO:0007040]; manchette assembly [GO:1905198]; protein localization to perinuclear region of cy…	1.3188	0.05946
A0A024RBS5				1.3158	0.063497
Q92793	CREB-binding protein (Histone lysine acetyltransferase CREBBP) (EC 2.3.1.48) (Protein-lysine acetyltransferase CREBBP) (EC 2.3.1.-)	CREBBP CBP	cellular response to nutrient levels [GO:0031669]; cellular response to UV [GO:0034644]; embryonic digit morphogenesis [GO:0042733]; homeostatic process [GO:0042592]; N-terminal peptidyl-lysine acetylation [GO:0018076]; negative regulation of transcription by RNA polymerase I [GO:0016479]; negative regulation of transcription by RNA polymerase II [GO:0000122]; non-canonical NF-kappaB signal trans…	1.3136	0.061288
A8KA75	phosphatidylinositol-4,5-bisphosphate 3-kinase (EC 2.7.1.153)		phosphatidylinositol-mediated signaling [GO:0048015]; phosphorylation [GO:0016310]	1.3093	0.062121
E7EX48	NIMA related kinase 4	NEK4		1.3074	0.061335
Q8NC60	Nitric oxide-associated protein 1	NOA1 C4orf14	apoptotic process [GO:0006915]; mitochondrial ribosome assembly [GO:0061668]; mitochondrion organization [GO:0007005]	1.2998	0.063367
A2AJT9	BCLAF1 and THRAP3 family member 3	BCLAF3 CXorf23	positive regulation of transcription by RNA polymerase II [GO:0045944]	1.2837	0.091645
E7ENN3				1.2774	0.075347
A0A5C2GLV3	IG c158_heavy_IGHV3-7_IGHD6-13_IGHJ4			1.2517	0.072991
Q969E3	Urocortin-3 (Stresscopin) (Urocortin III) (Ucn III)	UCN3 SPC	adenylate cyclase-activating G protein-coupled receptor signaling pathway [GO:0007189]; cellular response to hypoxia [GO:0071456]; cellular response to nutrient levels [GO:0031669]; digestion [GO:0007586]; hormone-mediated signaling pathway [GO:0009755]; positive regulation of insulin secretion [GO:0032024]; positive regulation of membrane potential [GO:0045838]; response to corticosterone [GO:00…	1.2495	0.073682
A0A024R405				1.2462	0.075811
L0R835	Alternative protein CCDC152	CCDC152		1.2418	0.075406
M0R0X1	RAB4B, member RAS oncogene family	RAB4B		1.2316	0.078284
A0A2K8FKR1	phosphatidylinositol-4,5-bisphosphate 3-kinase (EC 2.7.1.153)	PIK3CD	phosphatidylinositol phosphate biosynthetic process [GO:0046854]; phosphatidylinositol-mediated signaling [GO:0048015]; phosphorylation [GO:0016310]	1.2312	0.079961
O15265	Ataxin-7 (Spinocerebellar ataxia type 7 protein)	ATXN7 SCA7	microtubule cytoskeleton organization [GO:0000226]; negative regulation of microtubule depolymerization [GO:0007026]; nucleus organization [GO:0006997]; positive regulation of DNA-templated transcription [GO:0045893]; regulation of DNA repair [GO:0006282]; regulation of RNA splicing [GO:0043484]; regulation of transcription by RNA polymerase II [GO:0006357]; visual perception [GO:0007601]	1.2271	0.079056
Q08378	Golgin subfamily A member 3 (Golgi complex-associated protein of 170 kDa) (GCP170) (Golgin-160)	GOLGA3		1.2266	0.081835
Q9BYK8	Helicase with zinc finger domain 2 (ATP-dependent helicase PRIC285) (Helicase with zinc finger 2, transcriptional coactivator) (PPAR-alpha-interacting complex protein 285) (PPAR-gamma DNA-binding domain-interacting protein 1) (PDIP1) (PPAR-gamma DBD-interacting protein 1) (Peroxisomal proliferator-activated receptor A-interacting complex 285 kDa protein) (EC 3.6.4.-)	HELZ2 KIAA1769 PRIC285	positive regulation of transcription by RNA polymerase II [GO:0045944]; regulatory ncRNA-mediated post-transcriptional gene silencing [GO:0035194]	1.2238	0.079863
Q8N531	F-box/LRR-repeat protein 6 (F-box and leucine-rich repeat protein 6) (F-box protein FBL6) (FBL6A)	FBXL6 FBL6	proteolysis [GO:0006508]; SCF-dependent proteasomal ubiquitin-dependent protein catabolic process [GO:0031146]	1.2201	0.080813
Q49AF9	PRMT2 protein	PRMT2	methylation [GO:0032259]	1.2195	0.080874
Q8N912	Nutritionally-regulated adipose and cardiac enriched protein homolog	NRAC C14orf180 C14orf77		1.2144	0.083192
D6CHF9	NOD2 protein	NOD2/CARD15		1.2139	0.082163
E7EVV8	FA core complex associated protein 100	FAAP100	interstrand cross-link repair [GO:0036297]	1.2094	0.083297
A0A2R8Y780	Sodium/hydrogen exchanger	SLC9A3	regulation of pH [GO:0006885]	1.2082	0.083592
A4D1Y2	Similar to cell division cycle 10 homolog	LOC392884 tcag7.1317	cell division [GO:0051301]	1.2081	0.083622
Q9UJD0	Regulating synaptic membrane exocytosis protein 3 (Nim3) (RIM3 gamma) (Rab-3-interacting molecule 3) (RIM 3)	RIMS3 KIAA0237	calcium ion-regulated exocytosis of neurotransmitter [GO:0048791]; calcium-ion regulated exocytosis [GO:0017156]; positive regulation of synaptic transmission [GO:0050806]; regulation of membrane potential [GO:0042391]; regulation of synaptic plasticity [GO:0048167]; regulation of synaptic vesicle exocytosis [GO:2000300]	1.207	0.083971
C9JE98	Nuclear receptor corepressor 2	NCOR2		1.1984	0.087073
Q9Y2B4	TP53-target gene 5 protein (TP53-inducible gene 5 protein)	TP53TG5 C20orf10	intracellular signal transduction [GO:0035556]; negative regulation of cell growth [GO:0030308]	1.1982	0.090299
Q9Y6D6	Brefeldin A-inhibited guanine nucleotide-exchange protein 1 (Brefeldin A-inhibited GEP 1) (ADP-ribosylation factor guanine nucleotide-exchange factor 1) (p200 ARF guanine nucleotide exchange factor) (p200 ARF-GEP1)	ARFGEF1 ARFGEP1 BIG1	endomembrane system organization [GO:0010256]; exocytosis [GO:0006887]; Golgi organization [GO:0007030]; negative regulation of actin filament polymerization [GO:0030837]; negative regulation of GTPase activity [GO:0034260]; positive regulation of wound healing [GO:0090303]; protein glycosylation [GO:0006486]; protein transport [GO:0015031]; regulation of ARF protein signal transduction [GO:00320…	1.1981	0.08625
Q8TCU6	Phosphatidylinositol 3,4,5-trisphosphate-dependent Rac exchanger 1 protein (P-Rex1) (PtdIns(3,4,5)-dependent Rac exchanger 1)	PREX1 KIAA1415	actin filament polymerization [GO:0030041]; G protein-coupled receptor signaling pathway [GO:0007186]; intracellular signal transduction [GO:0035556]; neutrophil activation [GO:0042119]; neutrophil chemotaxis [GO:0030593]; positive regulation of cell migration [GO:0030335]; positive regulation of substrate adhesion-dependent cell spreading [GO:1900026]; regulation of actin filament polymerization…	1.1939	0.092113
Q9H0C8	Integrin-linked kinase-associated serine/threonine phosphatase 2C (ILKAP) (EC 3.1.3.16)	ILKAP		1.1924	0.088096
E5RGL7	Zinc finger protein 704	ZNF704		1.1915	0.088142
Q96NL3	Zinc finger protein 599	ZNF599	negative regulation of transcription by RNA polymerase II [GO:0000122]	1.1901	0.090123
O95597	Bcl-2-JH protein	bcl-2-JH		1.1868	0.089437
A8K0G3	AP complex subunit beta		intracellular protein transport [GO:0006886]; vesicle-mediated transport [GO:0016192]	1.185	0.08976
P48167	Glycine receptor subunit beta (Glycine receptor 58 kDa subunit)	GLRB	acrosome reaction [GO:0007340]; adult walking behavior [GO:0007628]; chemical synaptic transmission [GO:0007268]; chloride transmembrane transport [GO:1902476]; gamma-aminobutyric acid receptor clustering [GO:0097112]; monoatomic ion transport [GO:0006811]; nervous system development [GO:0007399]; neuropeptide signaling pathway [GO:0007218]; righting reflex [GO:0060013]; startle response [GO:0001…	1.1819	0.090872
Q53G23	Cytochrome P450 1A (EC 1.14.14.1)		retinol metabolic process [GO:0042572]	1.1794	0.09143
Q86UA8	SMARCA1 protein	SMARCA1		1.1758	0.093513
A0A087X1T2	Sterol regulatory element binding transcription factor 2	SREBF2		1.1742	0.098815
Q8NG31	Kinetochore scaffold 1 (ALL1-fused gene from chromosome 15q14 protein) (AF15q14) (Bub-linking kinetochore protein) (Blinkin) (Cancer susceptibility candidate gene 5 protein) (Cancer/testis antigen 29) (CT29) (Kinetochore-null protein 1) (Protein CASC5) (Protein D40/AF15q14)	KNL1 CASC5 KIAA1570	acrosome assembly [GO:0001675]; attachment of spindle microtubules to kinetochore [GO:0008608]; cell division [GO:0051301]; mitotic sister chromatid segregation [GO:0000070]; protein localization to kinetochore [GO:0034501]; regulation of mitotic cell cycle spindle assembly checkpoint [GO:0090266]	1.1732	0.093085
P43243	Matrin-3	MATR3 KIAA0723	activation of innate immune response [GO:0002218]; blastocyst formation [GO:0001825]; heart valve development [GO:0003170]; innate immune response [GO:0045087]; post-transcriptional regulation of gene expression [GO:0010608]; ventricular septum development [GO:0003281]	1.1715	0.093684
A0A5C2G4M0	IGL c4079_light_IGLV1-44_IGLJ2			1.1707	0.093848
P35318	Pro-adrenomedullin [Cleaved into: Adrenomedullin (AM); Proadrenomedullin N-20 terminal peptide (ProAM N-terminal 20 peptide) (PAMP) (ProAM-N20)]	ADM AM	adenylate cyclase-activating G protein-coupled receptor signaling pathway [GO:0007189]; adrenomedullin receptor signaling pathway [GO:1990410]; amylin receptor signaling pathway [GO:0097647]; androgen metabolic process [GO:0008209]; animal organ regeneration [GO:0031100]; branching involved in labyrinthine layer morphogenesis [GO:0060670]; cAMP-mediated signaling [GO:0019933]; developmental growt…	1.1573	0.0977
Q59EX8	Low density lipoprotein receptor-related protein 6 variant		endocytosis [GO:0006897]	1.1547	0.098572
P49761	Dual specificity protein kinase CLK3 (EC 2.7.12.1) (CDC-like kinase 3)	CLK3	protein phosphorylation [GO:0006468]; regulation of RNA splicing [GO:0043484]	1.1546	0.098986
B7ZM79	PCDH9 protein (Protocadherin 9)	PCDH9	homophilic cell adhesion via plasma membrane adhesion molecules [GO:0007156]	1.0295	0.052087
A0A2R8Y4W0	CCR4-NOT transcription complex subunit 3	CNOT3		-1.1566	0.098192
X6RLT1	Negative elongation factor complex member C/D	NELFCD	negative regulation of DNA-templated transcription [GO:0045892]	-1.1577	0.097513
Q14789	Golgin subfamily B member 1 (372 kDa Golgi complex-associated protein) (GCP372) (Giantin) (Macrogolgin)	GOLGB1	Golgi organization [GO:0007030]; protein localization to pericentriolar material [GO:1905793]; regulation of DNA-templated transcription [GO:0006355]	-1.1648	0.096661
A0A2U7N6J3	MHC class II antigen	HLA-DPB1	antigen processing and presentation [GO:0019882]; immune response [GO:0006955]	-1.1745	0.09284
F8WCU9	AT-rich interaction domain 2	ARID2	regulation of DNA-templated transcription [GO:0006355]	-1.1798	0.091383
L8EC75	Alternative protein ODZ4	ODZ4		-1.1832	0.090317
Q9H1R3	Myosin light chain kinase 2, skeletal/cardiac muscle (MLCK2) (EC 2.7.11.18)	MYLK2	cardiac muscle contraction [GO:0060048]; cardiac muscle tissue morphogenesis [GO:0055008]; neuromuscular synaptic transmission [GO:0007274]; peptidyl-threonine phosphorylation [GO:0018107]; positive regulation of gene expression [GO:0010628]; protein autophosphorylation [GO:0046777]; regulation of muscle filament sliding [GO:0032971]; skeletal muscle cell differentiation [GO:0035914]; skeletal mu…	-1.1901	0.089272
Q6PKX4	Docking protein 6 (Downstream of tyrosine kinase 6)	DOK6 DOK5L	positive regulation of MAPK cascade [GO:0043410]; Ras protein signal transduction [GO:0007265]; transmembrane receptor protein tyrosine kinase signaling pathway [GO:0007169]	-1.2128	0.082384
A6H8Y1	Transcription factor TFIIIB component B'' homolog (Transcription factor IIIB 150) (TFIIIB150) (Transcription factor-like nuclear regulator)	BDP1 KIAA1241 KIAA1689 TFNR	RNA polymerase III preinitiation complex assembly [GO:0070898]	-1.2156	0.094611
H3BPE1	Microtubule actin crosslinking factor 1	MACF1	intermediate filament cytoskeleton organization [GO:0045104]	-1.2167	0.081898
Q9Y2K7	Lysine-specific demethylase 2A (EC 1.14.11.27) (CXXC-type zinc finger protein 8) (F-box and leucine-rich repeat protein 11) (F-box protein FBL7) (F-box protein Lilina) (F-box/LRR-repeat protein 11) (JmjC domain-containing histone demethylation protein 1A) ([Histone-H3]-lysine-36 demethylase 1A)	KDM2A CXXC8 FBL11 FBL7 FBXL11 JHDM1A KIAA1004	circadian regulation of gene expression [GO:0032922]; double-strand break repair via nonhomologous end joining [GO:0006303]; negative regulation of transcription by competitive promoter binding [GO:0010944]; regulation of circadian rhythm [GO:0042752]; regulation of transcription by RNA polymerase II [GO:0006357]	-1.2194	0.080788
A0A024R663				-1.2333	0.091678
Q5VSL9	Striatin-interacting protein 1 (Protein FAM40A)	STRIP1 FAM40A KIAA1761	cortical actin cytoskeleton organization [GO:0030866]; cytoskeleton organization [GO:0007010]; regulation of cell morphogenesis [GO:0022604]	-1.2386	0.076064
H3BPU8	Deoxyribonuclease 1 like 2	DNASE1L2	DNA catabolic process [GO:0006308]	-1.2388	0.076054
Q5W009	Splicing factor 45 (RNA-binding motif protein 17)	RBM17 hCG_24832	mRNA cis splicing, via spliceosome [GO:0045292]	-1.2591	0.076654
G3V277	Tryptophanyl-tRNA synthetase 1	WARS1	tRNA aminoacylation for protein translation [GO:0006418]	-1.2712	0.069724
Q96CH6	MGC20647 protein	MGC20647		-1.2766	0.067543
O60243	Heparan-sulfate 6-O-sulfotransferase 1 (HS6ST-1) (EC 2.8.2.-)	HS6ST1 HS6ST	angiogenesis [GO:0001525]; heparan sulfate proteoglycan biosynthetic process, enzymatic modification [GO:0015015]; labyrinthine layer blood vessel development [GO:0060716]; lung alveolus development [GO:0048286]; neuron development [GO:0048666]	-1.2776	0.06744
H0YAN7	Mitochondrial calcium uptake family member 3	MICU3	mitochondrial calcium ion transmembrane transport [GO:0006851]	-1.302	0.071618
Q4KMR2	Delta-like protein	JAG1	developmental process [GO:0032502]; Notch signaling pathway [GO:0007219]	-1.3065	0.061537
Q9H7J7	FLJ00077 protein	FLJ00077		-1.3138	0.060139
Q86SQ0	Pleckstrin homology-like domain family B member 2 (Protein LL5-beta)	PHLDB2 LL5B	cell migration [GO:0016477]; establishment of cell polarity [GO:0030010]; establishment of protein localization [GO:0045184]; microtubule cytoskeleton organization [GO:0000226]; negative regulation of focal adhesion assembly [GO:0051895]; negative regulation of stress fiber assembly [GO:0051497]; negative regulation of wound healing, spreading of epidermal cells [GO:1903690]; positive regulation …	-1.4238	0.05189
A0A384NKT9	ADAM metallopeptidase domain 28, isoform CRA_a (Epididymis secretory sperm binding protein)	ADAM28 hCG_1818505	proteolysis [GO:0006508]	-1.4512	0.038605
Q8N8M0	Probable N-acetyltransferase 16 (EC 2.3.1.-)	NAT16 C7orf52		-1.4519	0.038971
H3BQD4	TSR3 ribosome maturation factor	TSR3		-1.5174	0.03109
A0A3B3ISG5	Insulin degrading enzyme	IDE	proteolysis [GO:0006508]	-2.3248	5.26e-11
A0A5C2G5D3	IGH c199_heavy__IGHV1-24_IGHD3-10_IGHJ5			-2.3251	2.37e-10
P16157	Ankyrin-1 (ANK-1) (Ankyrin-R) (Erythrocyte ankyrin)	ANK1 ANK	cytoskeleton organization [GO:0007010]; endoplasmic reticulum to Golgi vesicle-mediated transport [GO:0006888]; exocytosis [GO:0006887]; maintenance of epithelial cell apical/basal polarity [GO:0045199]; positive regulation of organelle organization [GO:0010638]; protein localization to plasma membrane [GO:0072659]; signal transduction [GO:0007165]	-2.3254	1.38e-10
B7Z4S5	Cysteine rich hydrophobic domain 1 (cDNA FLJ53812, highly similar to Cysteine-rich hydrophobic domain 1 protein)	CHIC1		-2.3259	2.89e-10
Q1WWL2	PTGFRN protein	PTGFRN		-2.3259	7.46e-10
A8MV23	Serpin E3	SERPINE3		-2.3271	1.5e-10
A0A075B7B7				-2.3271	1.56e-10
A0A087WZ33	UPF3A regulator of nonsense mediated mRNA decay	UPF3A	nuclear-transcribed mRNA catabolic process, nonsense-mediated decay [GO:0000184]	-2.3272	1.56e-10
E9PD35	receptor protein-tyrosine kinase (EC 2.7.10.1)	FLT4	angiogenesis [GO:0001525]; positive regulation of cell migration [GO:0030335]; positive regulation of cell population proliferation [GO:0008284]; positive regulation of MAPK cascade [GO:0043410]; positive regulation of phosphorylation [GO:0042327]; regulation of primary metabolic process [GO:0080090]	-2.3284	1.19e-09
Q496H8	Neuritin-like protein	NRN1L UNQ2446/PRO5725	neuron projection extension [GO:1990138]	-2.329	5.49e-10
Q9HD28	Retinitis pigmentosa GTPase regulator	RPGR		-2.3295	1.47e-09
Q49A78	PFKP protein	PFKP	fructose 6-phosphate metabolic process [GO:0006002]	-2.3299	1.24e-09
J3QSY4	Ribonucloprotein	NHP2		-2.33	8.94e-10
A4FVA9	Palmitoyltransferase (EC 2.3.1.225)	ZDHHC14		-2.3301	4.38e-09
J3KTH2	HCG38478, isoform CRA_a (TATA-box binding protein associated factor 4b)	TAF4B hCG_38478	DNA-templated transcription initiation [GO:0006352]; transcription by RNA polymerase II [GO:0006366]	-2.3303	1.37e-09
Q4TVR7	Leptin (Obesity factor)			-2.3311	1.87e-08
A0A024R1R9				-2.3317	2.62e-09
A8MQ07	Rap guanine nucleotide exchange factor 5	RAPGEF5	small GTPase mediated signal transduction [GO:0007264]	-2.3323	2.4e-09
Q8NGP0	Olfactory receptor 4C13 (Olfactory receptor OR11-260)	OR4C13		-2.3324	2.44e-09
Q96BE9	CDK4 protein (Cyclin dependent kinase 4) (Cyclin-dependent kinase 4, isoform CRA_c)	CDK4 hCG_40151	phosphorylation [GO:0016310]	-2.3327	2.09e-08
P59510	A disintegrin and metalloproteinase with thrombospondin motifs 20 (ADAM-TS 20) (ADAM-TS20) (ADAMTS-20) (EC 3.4.24.-)	ADAMTS20	apoptotic process [GO:0006915]; extracellular matrix organization [GO:0030198]; melanocyte differentiation [GO:0030318]; negative regulation of apoptotic process [GO:0043066]; positive regulation of melanocyte differentiation [GO:0045636]; positive regulation of signal transduction [GO:0009967]; proteolysis [GO:0006508]; signal transduction [GO:0007165]	-2.334	7.22e-09
A0A5C2G9V6	IGH + IGL c503_heavy_IGHV4-34_IGHD1-14_IGHJ4			-2.3354	1.19e-08
Q8NFP1	Pol protein		DNA integration [GO:0015074]; DNA repair [GO:0006281]	-2.3363	1.18e-07
J3QSH7	RB binding protein 8, endonuclease	RBBP8		-2.3373	1.15e-07
Q2V2M9	FH1/FH2 domain-containing protein 3 (Formactin-2) (Formin homolog overexpressed in spleen 2) (hFHOS2)	FHOD3 FHOS2 KIAA1695	cardiac myofibril assembly [GO:0055003]; cortical actin cytoskeleton organization [GO:0030866]; negative regulation of actin filament polymerization [GO:0030837]; sarcomere organization [GO:0045214]	-2.3386	5.5e-08
A0A5C2GUH6	IG c1184_light_IGKV3-20_IGKJ1			-2.3389	7.17e-08
A0A0A0MSC8	Slit guidance ligand 3	SLIT3	cell differentiation [GO:0030154]; cellular component organization [GO:0016043]; nervous system development [GO:0007399]	-2.3408	2.44e-07
P51170	Amiloride-sensitive sodium channel subunit gamma (Epithelial Na(+) channel subunit gamma) (ENaCG) (Gamma-ENaC) (Gamma-NaCH) (Nonvoltage-gated sodium channel 1 subunit gamma) (SCNEG)	SCNN1G	cellular response to acidic pH [GO:0071468]; cellular response to aldosterone [GO:1904045]; cellular response to vasopressin [GO:1904117]; intracellular sodium ion homeostasis [GO:0006883]; multicellular organismal-level water homeostasis [GO:0050891]; regulation of blood pressure [GO:0008217]; sensory perception of salty taste [GO:0050914]; sensory perception of sour taste [GO:0050915]; sodium i…	-2.3418	4.77e-08
F8VV32	Lysozyme	LYZ		-2.3427	7.57e-08
P56277	Cx9C motif-containing protein 4 (Mature T-cell proliferation 1 neighbor protein) (Mature T-cell proliferation-1 type A) (MTCP-1 type A) (Protein p8 MTCP-1) (p8MTCP1)	CMC4 C6.1B MTCP1 MTCP1NB		-2.3431	4.87e-08
A3QRX5	Activation-induced cytidine deaminase			-2.3436	5.01e-08
A0A126GVC3	Olfactory receptor	OR52E5		-2.3441	1.01e-07
Q5QNY5	Peroxisomal biogenesis factor 19 (Peroxin-19) (Peroxisomal farnesylated protein)	PEX19	peroxisome organization [GO:0007031]	-2.3472	9.83e-08
Q5TCZ1	SH3 and PX domain-containing protein 2A (Adapter protein TKS5) (Five SH3 domain-containing protein) (SH3 multiple domains protein 1) (Tyrosine kinase substrate with five SH3 domains)	SH3PXD2A FISH KIAA0418 SH3MD1 TKS5	in utero embryonic development [GO:0001701]; osteoclast fusion [GO:0072675]; superoxide anion generation [GO:0042554]; superoxide metabolic process [GO:0006801]	-2.3473	8.24e-08
Q9H0K1	Serine/threonine-protein kinase SIK2 (EC 2.7.11.1) (Qin-induced kinase) (Salt-inducible kinase 2) (SIK-2) (Serine/threonine-protein kinase SNF1-like kinase 2)	SIK2 KIAA0781 QIK SNF1LK2	intracellular signal transduction [GO:0035556]; protein autophosphorylation [GO:0046777]; protein phosphorylation [GO:0006468]; regulation of insulin receptor signaling pathway [GO:0046626]	-2.3475	1.42e-07
D3DPQ1	Zinc finger and BTB domain containing 8A	ZBTB8A		-2.3484	1.08e-06
Q5RGS4	Pleckstrin homology domain containing A1	PLEKHA1		-2.3497	5.32e-07
X2BZ07	SETDB2-PHF11 fusion protein variant 4	SETDB2-PHF11 fusion		-2.3504	5.42e-07
G3FDP5	PIRH2F	RCHY1		-2.3512	1.48e-07
J3KNC0	General transcription factor IIA subunit 1	GTF2A1	transcription initiation at RNA polymerase II promoter [GO:0006367]	-2.3519	2.1e-07
A0A087WVQ6	Clathrin heavy chain	CLTC hCG_1818599	intracellular protein transport [GO:0006886]; vesicle-mediated transport [GO:0016192]	-2.3538	1.78e-06
Q9P0W0	Interferon kappa (IFN-kappa)	IFNK UNQ6124/PRO20084	adaptive immune response [GO:0002250]; B cell differentiation [GO:0030183]; B cell proliferation [GO:0042100]; cellular response to virus [GO:0098586]; cytokine-mediated signaling pathway [GO:0019221]; defense response to virus [GO:0051607]; humoral immune response [GO:0006959]; natural killer cell activation [GO:0030101]; natural killer cell activation involved in immune response [GO:0002323]; n…	-2.3539	3.85e-07
A0N4X9	HCG2039760 (Possible J 30 gene segment)	Tcr-alpha hCG_2039760		-2.3555	2.75e-07
F8W8G5	MYB proto-oncogene, transcription factor	MYB	regulation of DNA-templated transcription [GO:0006355]	-2.3563	3.69e-07
O95661	GTP-binding protein Di-Ras3 (Distinct subgroup of the Ras family member 3) (Rho-related GTP-binding protein RhoI)	DIRAS3 ARHI NOEY2 RHOI	regulation of cyclin-dependent protein serine/threonine kinase activity [GO:0000079]; regulation of gene expression by genomic imprinting [GO:0006349]; small GTPase mediated signal transduction [GO:0007264]	-2.358	3.32e-07
A0A5C2G481	IGL c2745_light_IGKV1-6_IGKJ1			-2.3599	2.09e-06
A8K6K9	Hepatocyte growth factor (Hepatopoietin-A) (Scatter factor)		proteolysis [GO:0006508]	-2.361	5.19e-07
O14782	Kinesin-like protein KIF3C	KIF3C	microtubule-based movement [GO:0007018]	-2.3637	6.59e-07
Q86SQ4	Adhesion G-protein coupled receptor G6 (Developmentally regulated G-protein-coupled receptor) (G-protein coupled receptor 126) (Vascular inducible G protein-coupled receptor) [Cleaved into: ADGRG6 N-terminal fragment (ADGRG6-NTF); ADGRG6 C-terminal fragment (ADGRG6-CTF)]	ADGRG6 DREG GPR126 VIGR	adenylate cyclase-activating G protein-coupled receptor signaling pathway [GO:0007189]; cAMP-mediated signaling [GO:0019933]; cell surface receptor signaling pathway [GO:0007166]; G protein-coupled receptor signaling pathway [GO:0007186]; heart trabecula formation [GO:0060347]; myelination [GO:0042552]; myelination in peripheral nervous system [GO:0022011]; nervous system development [GO:0007399]…	-2.3651	7.14e-07
Q149N6	Dedicator of cytokinesis 4	DOCK4	small GTPase mediated signal transduction [GO:0007264]	-2.3658	7.71e-06
Q86UX2	Inter-alpha-trypsin inhibitor heavy chain H5 (ITI heavy chain H5) (ITI-HC5) (Inter-alpha-inhibitor heavy chain 5)	ITIH5 KIAA1953 PP14776 UNQ311/PRO354	hyaluronan metabolic process [GO:0030212]	-2.368	1.21e-05
A0A348FV94	Estrogen receptor beta (Nuclear receptor subfamily 3 group A member 2)	ESR2	DNA-templated transcription [GO:0006351]	-2.3684	3.8e-06
A0A4Y5UGE4	T-cell surface glycoprotein CD4 (T-cell surface antigen T4/Leu-3)	CD4	adaptive immune response [GO:0002250]; calcium-mediated signaling [GO:0019722]; cell adhesion [GO:0007155]; cell surface receptor signaling pathway [GO:0007166]; defense response to Gram-negative bacterium [GO:0050829]; helper T cell enhancement of adaptive immune response [GO:0035397]; positive regulation of calcium-mediated signaling [GO:0050850]; positive regulation of peptidyl-tyrosine phosph…	-2.3695	1.26e-06
A0A2R8YEC9	Beta-mannosidase (EC 3.2.1.25) (Lysosomal beta A mannosidase) (Mannanase)	MANBA	carbohydrate metabolic process [GO:0005975]	-2.3752	1.08e-05
D6RJG9	Sorting nexin 14	SNX14	protein transport [GO:0015031]	-2.3761	6.27e-06
P41279	Mitogen-activated protein kinase kinase kinase 8 (EC 2.7.11.25) (Cancer Osaka thyroid oncogene) (Proto-oncogene c-Cot) (Serine/threonine-protein kinase cot) (Tumor progression locus 2) (TPL-2)	MAP3K8 COT ESTF	cell cycle [GO:0007049]; protein phosphorylation [GO:0006468]; T cell costimulation [GO:0031295]	-2.377	3.44e-06
D6RF07	OCIA domain containing 1	OCIAD1		-2.3821	7.8e-06
Q5JPH5	Uncharacterized protein DKFZp686P0251 (WD repeat domain 20, isoform CRA_a)	DKFZp686P0251 WDR20 hCG_24747		-2.383	8.15e-06
Q969Y0	NXPE family member 3 (Protein FAM55C)	NXPE3 FAM55C MSTP115 UNQ5791/PRO19596		-2.383	1.51e-05
Q9P0Z9	Peroxisomal sarcosine oxidase (PSO) (EC 1.5.3.1) (EC 1.5.3.7) (L-pipecolate oxidase) (L-pipecolic acid oxidase)	PIPOX LPIPOX PSO	L-lysine catabolic process to acetyl-CoA via L-pipecolate [GO:0033514]; lysine catabolic process [GO:0006554]	-2.4016	1.04e-05
A0A3B3IRX3	Mediator of RNA polymerase II transcription subunit 13	MED13L	regulation of transcription by RNA polymerase II [GO:0006357]	-2.4033	1.65e-05
D6RGG8	Nicotinamide nucleotide adenylyltransferase 3 (Nicotinamide nucleotide adenylyltransferase 3, isoform CRA_h)	NMNAT3 hCG_2022373	biosynthetic process [GO:0009058]	-2.4039	1.81e-05
A0A2H4G345	MHC class II antigen	HLA-DQB1	antigen processing and presentation [GO:0019882]; immune response [GO:0006955]	-2.4183	9.95e-05
G3V533	Spectrin repeat containing nuclear envelope family member 3	SYNE3		-2.4202	1.6e-05
A5YKK5	KIAA0232	KIAA0232		-2.4214	5.99e-05
Q8N523	Tuftelin-interacting protein 11	TFIP11	biomineral tissue development [GO:0031214]; spliceosomal complex disassembly [GO:0000390]	-2.4352	2.88e-05
Q7L0X2	Glutamate-rich protein 6 (Protein FAM194A)	ERICH6 C3orf44 FAM194A		-2.4482	5.13e-05
A0A590UJK2	Voltage-dependent P/Q-type calcium channel subunit alpha	CACNA1A	regulation of monoatomic ion transmembrane transport [GO:0034765]	-2.4755	8.62e-05
A0A075B6T1	Autophagy and beclin 1 regulator 1	AMBRA1		-2.5975	0.00066443
Q9P2K1	Coiled-coil and C2 domain-containing protein 2A	CC2D2A KIAA1345	axoneme assembly [GO:0035082]; camera-type eye development [GO:0043010]; cilium assembly [GO:0060271]; determination of left/right symmetry [GO:0007368]; embryonic brain development [GO:1990403]; heart development [GO:0007507]; kidney development [GO:0001822]; motile cilium assembly [GO:0044458]; neural tube closure [GO:0001843]; non-motile cilium assembly [GO:1905515]; protein localization to ci…	-2.6249	0.00090678
